# Supplementary material for: Identification and Characterization of ten Escherichia coli Strains Encoding Novel Shiga Toxin 2 Subtypes, Stx2n as Well as Stx2j, Stx2m, and Stx2o, in the United States
Source: Microorganisms. 2023 Oct 14;11(10):2561. doi: 10.3390/microorganisms11102561 (PMC10608928; doi:10.3390/microorganisms11102561)
Supplement: Supplementary file 1 [file microorganisms-11-02561-s001.zip]

Archive with 2 entries (2 files):
- RLindsey_Supplementary_Materials.pdf
- Supplementary table S2_database overview.xlsx
